# Supplementary material for: Smith-Waterman peak alignment for comprehensive two-dimensional gas chromatography-mass spectrometry
Source: BMC Bioinformatics. 2011 Jun 15;12:235. doi: 10.1186/1471-2105-12-235 (PMC3133553; doi:10.1186/1471-2105-12-235)
Supplement: Additional file 2 — The results of the pairwise peak alignment for each alignment method are in this file. The TPR, PPV, and F1 score are reported for four peak alignment algorithms including DISCO according to the different cut-off values applied on the homogeneous and heterogeneous two-dimensional GC data. [file 1471-2105-12-235-S2.XLSX]

## Sheet: Nomenclature
type	Data type; 1=compound standards, 2=spiked-in
method	Alignment methods; 1=SWRM, 2=SWRE, 3=SWRME, 4=DISCO
rho	Thresholds of the similarity score
tpr	Mean of True positive rate (TPR)
tpr.se	Standard error (SE) of TPR
ppv	Mean of Positive predictive value (PPV)
ppv.se	Standard error (SE) of PPV
f1	Mean of F1 scores
f1.se	Standard error (SE) of F1 scores
ls	Mean of likelihoods based on the sum of all the similarity scores (LS)
ls.se	Standard error (SE) of LS
lp	Mean of likelihoods based on the product of all the similarity scores (LP)
lp.se	Standard error (SE) of LP
For each method, the maximum scores of tpr, ppv, and f1 are highlighted with the yellow color

## Sheet: Homogeneous I (standard)
type	method	rho	tpr	tpr.se	ppv	ppv.se	f1	f1.se	ls	ls.se	lp	lp.se
1	1	0.1	0.834784	0.0106949	0.852012	0.00981675	0.843255	0.010229	63.8846	0.418605	12.6173	0.829765
1	1	0.2	0.889413	0.00740477	0.912813	0.00605285	0.900897	0.00669785	66.9172	0.262241	5.22644	0.302015
1	1	0.3	0.906929	0.00714348	0.940294	0.00528804	0.923201	0.00615924	67.6512	0.277095	2.55551	0.181467
1	1	0.4	0.924469	0.00586516	0.961698	0.00399458	0.942611	0.00485654	68.3352	0.234937	1.05905	0.0789409
1	1	0.5	0.924143	0.00559729	0.963557	0.00356522	0.943324	0.00449994	68.3082	0.24368	0.872241	0.0500879
1	1	0.6	0.922286	0.00543678	0.963841	0.00362355	0.942497	0.00443242	68.2258	0.244236	0.773201	0.0417514
1	1	0.7	0.920759	0.00557422	0.96599	0.00384806	0.942726	0.00461448	68.0778	0.24419	0.629507	0.0326164
1	1	0.8	0.920758	0.00586298	0.971909	0.00367826	0.945513	0.00470029	67.8089	0.268531	0.45319	0.0302922
1	1	0.9	0.910375	0.00561119	0.974231	0.00341328	0.941073	0.00441008	67.0266	0.251132	0.289547	0.0123868
1	1	0.93	0.90793	0.00567445	0.980686	0.00285593	0.942653	0.00402817	66.4567	0.287844	0.234916	0.00956974
1	1	0.95	0.901971	0.00541247	0.98488	0.00254796	0.941357	0.00377894	65.7826	0.319084	0.196754	0.00846824
1	1	0.97	0.889562	0.00478231	0.986066	0.00261591	0.935132	0.00347579	64.8441	0.304715	0.156698	0.00707174
1	1	0.99	0.844634	0.00536289	0.991303	0.00223639	0.911817	0.00375251	61.2879	0.313318	0.0900881	0.00468102
1	2	0.1	0.834762	0.0106026	0.851683	0.00966103	0.84308	0.0101052	63.9069	0.418744	12.6173	0.830307
1	2	0.2	0.889391	0.00735735	0.912474	0.00594348	0.90072	0.00662299	66.9395	0.258073	5.22648	0.301743
1	2	0.3	0.906907	0.00716346	0.939934	0.00523055	0.923016	0.0061499	67.6735	0.272666	2.55555	0.181476
1	2	0.4	0.924447	0.00593706	0.961342	0.00405417	0.942428	0.00492677	68.3575	0.229665	1.05908	0.0794048
1	2	0.5	0.924438	0.00566844	0.963201	0.00363868	0.943314	0.00459013	68.3521	0.229618	0.872882	0.0499676
1	2	0.6	0.922581	0.00549509	0.963486	0.00366507	0.942487	0.00449973	68.2697	0.230575	0.773842	0.0415406
1	2	0.7	0.921054	0.00565017	0.96561	0.00377981	0.942703	0.00464768	68.1217	0.231208	0.630148	0.0326837
1	2	0.8	0.921375	0.00596538	0.971528	0.00373579	0.94567	0.00481789	67.875	0.245835	0.453835	0.0302809
1	2	0.9	0.911296	0.00566021	0.97385	0.00340949	0.941404	0.00448135	67.1145	0.22361	0.290681	0.0123078
1	2	0.93	0.909452	0.00566163	0.979621	0.00284637	0.943028	0.00413152	66.6339	0.251433	0.235447	0.00915262
1	2	0.95	0.904146	0.00529462	0.982138	0.00261828	0.941359	0.00389511	66.1106	0.252382	0.2022	0.00816509
1	2	0.97	0.894211	0.00464656	0.986386	0.00267579	0.937905	0.00356087	65.1549	0.250168	0.156983	0.00699279
1	2	0.99	0.853903	0.0050484	0.991032	0.00208879	0.917124	0.00351475	61.9742	0.275598	0.0926038	0.00485851
1	3	0.1	0.835384	0.0105284	0.85262	0.00962514	0.843859	0.0100504	63.8847	0.419266	12.6174	0.830381
1	3	0.2	0.890013	0.00724814	0.913434	0.00587221	0.901508	0.00652942	66.9173	0.262323	5.2265	0.301904
1	3	0.3	0.907529	0.00704419	0.940929	0.00519298	0.923818	0.00605942	67.6512	0.277283	2.55558	0.181584
1	3	0.4	0.925069	0.00580175	0.962347	0.0040264	0.943234	0.0048283	68.3352	0.235158	1.05911	0.0795061
1	3	0.5	0.924742	0.00553111	0.964206	0.0035949	0.943948	0.00446751	68.3082	0.243865	0.872306	0.0501613
1	3	0.6	0.922885	0.00535571	0.964491	0.00361981	0.943121	0.00437731	68.2258	0.244431	0.773266	0.0417424
1	3	0.7	0.921358	0.00551663	0.96662	0.00375452	0.94334	0.00454057	68.0778	0.24443	0.629572	0.032556
1	3	0.8	0.921357	0.00585834	0.972543	0.00367378	0.94613	0.00469534	67.8089	0.268722	0.453255	0.0304696
1	3	0.9	0.910974	0.00564836	0.974865	0.00342956	0.94169	0.00444253	67.0267	0.251527	0.289612	0.0124568
1	3	0.93	0.908822	0.00564647	0.981656	0.00282944	0.943582	0.00399718	66.4589	0.288004	0.232646	0.00964077
1	3	0.95	0.902867	0.00548015	0.985834	0.00248138	0.942282	0.003811	65.7839	0.319198	0.195473	0.00849788
1	3	0.97	0.890792	0.00500206	0.98738	0.00268927	0.936404	0.00367265	64.8459	0.304768	0.154905	0.00720174
1	3	0.99	0.844943	0.00537514	0.99165	0.0021259	0.912143	0.0037375	61.2879	0.313335	0.0899995	0.00468777
1	4	0.1	0.792998	0.00809154	0.965342	0.00316057	0.870081	0.00591576
1	4	0.2	0.798758	0.00729714	0.96831	0.00301756	0.874867	0.00531037
1	4	0.3	0.800628	0.0073091	0.969492	0.00290188	0.876464	0.00527384
1	4	0.4	0.799985	0.00726197	0.96945	0.00291105	0.87608	0.00526634
1	4	0.5	0.800089	0.00749631	0.970955	0.00296137	0.876703	0.00540491
1	4	0.6	0.801255	0.00781072	0.971696	0.00279923	0.877646	0.00552806
1	4	0.7	0.80096	0.00776538	0.9717	0.00279426	0.877474	0.00549191
1	4	0.8	0.80045	0.00794059	0.973198	0.00265999	0.877704	0.00550987
1	4	0.9	0.792773	0.00829086	0.974473	0.00255678	0.873448	0.00566046
1	4	0.93	0.790045	0.00842634	0.974392	0.00249633	0.871721	0.00573286
1	4	0.95	0.788831	0.00841121	0.976295	0.0024122	0.8717	0.00569015
1	4	0.97	0.780234	0.00817622	0.977493	0.00266169	0.866977	0.0057145
1	4	0.99	0.746602	0.0095946	0.980208	0.00257909	0.846438	0.0068735

## Sheet: Homogeneous II (spiked-in)
type	method	rho	tpr	tpr.se	ppv	ppv.se	f1	f1.se	ls	ls.se	lp	lp.se
2	1	0.1	0.158007	0.0135109	0.0998762	0.00841788	0.12237	0.0103609	183.372	3.87299	370.753	7.20704
2	1	0.2	0.282779	0.0197046	0.195331	0.0141666	0.231017	0.0164578	220.125	4.26394	205.983	6.55947
2	1	0.3	0.351215	0.0160407	0.258627	0.0124364	0.297862	0.0139878	239.148	4.34164	124.676	3.39824
2	1	0.4	0.420856	0.0206921	0.329608	0.0164244	0.36965	0.0182787	247.972	4.57149	77.286	3.34167
2	1	0.5	0.464831	0.020259	0.381885	0.0165709	0.419252	0.0181882	251.475	4.47394	50.2184	2.24692
2	1	0.6	0.489595	0.0131009	0.420969	0.0102121	0.452655	0.0114146	249.668	4.07685	34.6933	1.16776
2	1	0.7	0.515002	0.0121393	0.468927	0.00899877	0.49082	0.0102972	244.363	3.99291	21.8063	0.521931
2	1	0.8	0.529788	0.0122563	0.519576	0.0101233	0.524514	0.0108452	232.576	4.30001	13.6512	0.289752
2	1	0.9	0.499884	0.029428	0.6215	0.0151973	0.551214	0.0236285	188.45	10.3295	4.99212	0.230288
2	1	0.93	0.431463	0.0383718	0.664773	0.0116183	0.514017	0.032322	154.061	14.0262	2.79233	0.259168
2	1	0.95	0.313737	0.0463722	0.681743	0.0118135	0.414002	0.045559	108.531	15.5705	1.38718	0.18432
2	1	0.97	0.162143	0.0274654	0.714847	0.015997	0.254685	0.0368974	54.1565	8.85079	0.447243	0.0743969
2	1	0.99	0.0688904	0.0106939	0.767122	0.0253948	0.124376	0.0180599	21.7315	3.49122	0.0687083	0.0116762
2	2	0.1	0.157145	0.0136696	0.0993444	0.00853927	0.121713	0.0104992	182.601	3.84058	372.524	7.00491
2	2	0.2	0.279094	0.0184229	0.192549	0.0131535	0.227844	0.0153207	219.349	4.31016	208.037	6.32113
2	2	0.3	0.353223	0.0161533	0.259938	0.0124953	0.299454	0.014069	239.531	4.55664	124.478	3.42583
2	2	0.4	0.415256	0.017496	0.324721	0.0140619	0.364414	0.0155518	247.379	4.1648	78.8692	2.83512
2	2	0.5	0.46645	0.0209097	0.381908	0.0165666	0.419918	0.0184419	252.363	4.73884	50.2203	2.15627
2	2	0.6	0.492453	0.013892	0.421369	0.0101849	0.454094	0.0117245	250.916	4.39191	34.7556	1.11005
2	2	0.7	0.517443	0.0129251	0.4693	0.00913215	0.492117	0.0107068	245.305	4.16334	21.8766	0.47506
2	2	0.8	0.533475	0.0133302	0.519082	0.0103453	0.526044	0.0114802	234.417	4.53337	13.71	0.287095
2	2	0.9	0.502266	0.0255338	0.620727	0.0139136	0.552634	0.0184315	190.268	9.82756	5.07588	0.241895
2	2	0.93	0.430909	0.0389154	0.651808	0.0118941	0.511341	0.0330842	155.647	13.4465	2.9093	0.222217
2	2	0.95	0.315808	0.0510272	0.667007	0.0152501	0.409357	0.0509539	110.54	17.5523	1.48054	0.209322
2	2	0.97	0.109174	0.0520776	0.600805	0.0623468	0.156459	0.0619748	36.6868	16.99	0.315755	0.145634
2	2	0.99	0.0104217	0.00316935	0.85	0.0722222	0.0203032	0.00604333	3.38871	1.1416	0.0113296	0.00552382
2	3	0.1	0.154681	0.0138332	0.0977355	0.00864207	0.119765	0.0106254	182.315	3.85795	374.39	7.27459
2	3	0.2	0.279065	0.0201419	0.192612	0.0144134	0.227878	0.0167783	219.481	4.47745	207.485	6.77043
2	3	0.3	0.352854	0.0159192	0.259673	0.0123492	0.299146	0.013887	239.486	4.47344	124.516	3.39537
2	3	0.4	0.421268	0.0207845	0.329815	0.0164765	0.369939	0.0183483	247.978	4.60137	77.4515	3.359
2	3	0.5	0.463565	0.0201567	0.380971	0.0164643	0.418187	0.0180839	251.393	4.45619	50.175	2.20469
2	3	0.6	0.488772	0.0130684	0.420104	0.0101577	0.451805	0.0113748	249.713	4.05893	34.7619	1.1491
2	3	0.7	0.51498	0.0121911	0.46856	0.0091055	0.490611	0.0103813	244.603	3.97605	21.763	0.481631
2	3	0.8	0.529352	0.01239	0.517698	0.0102502	0.523335	0.0109621	233.205	4.38754	13.7263	0.302138
2	3	0.9	0.492843	0.0375337	0.61042	0.0207135	0.540377	0.0319907	188.261	13.0508	5.08356	0.277696
2	3	0.93	0.324224	0.0770274	0.45054	0.0991808	0.373519	0.0855171	121.238	26.423	2.41129	0.43271
2	3	0.95	0.102552	0.0619421	0.296218	0.0905512	0.13084	0.0710492	41.6093	19.9471	0.701556	0.220182
2	3	0.97	0.075749	0.0247264	0.597436	0.0263119	0.126695	0.0331939	28.6949	7.8132	0.308009	0.0692771
2	3	0.99	0.0617368	0.00838237	0.671081	0.0218501	0.111864	0.0141811	22.0249	2.90408	0.0753046	0.00839692
2	4	0.1	0.340816	0.0100798	0.604203	0.0114068	0.435617	0.0109784
2	4	0.2	0.343053	0.0107202	0.622813	0.0122794	0.442125	0.0115892
2	4	0.3	0.338369	0.0130759	0.618591	0.01701	0.436953	0.0144613
2	4	0.4	0.343264	0.0107056	0.627528	0.0130623	0.443585	0.0119991
2	4	0.5	0.350162	0.00917532	0.642506	0.0105553	0.453067	0.00997572
2	4	0.6	0.356564	0.0105058	0.65593	0.0120646	0.461721	0.0113977
2	4	0.7	0.364513	0.0113639	0.673192	0.0139962	0.472644	0.0125608
2	4	0.8	0.366051	0.0116845	0.680121	0.0139507	0.475594	0.0127813
2	4	0.9	0.367845	0.0111352	0.701623	0.0150325	0.482122	0.0120994
2	4	0.93	0.356317	0.00966196	0.701126	0.0133436	0.472103	0.0105422
2	4	0.95	0.344337	0.0101496	0.709183	0.011194	0.463048	0.0106547
2	4	0.97	0.316753	0.00854675	0.727736	0.0136058	0.440766	0.00929597
2	4	0.99	0.23833	0.00743545	0.753514	0.0141175	0.361821	0.00956561

## Sheet: Heterogeneous (standard)
type	method	rho	tpr	tpr.se	ppv	ppv.se	f1	f1.se	ls	ls.se	lp	lp.se
1	1	0.1	0.635158	0.0076411	0.678888	0.00800073	0.656184	0.00774372	51.496	0.403214	29.5706	0.823876
1	1	0.2	0.743977	0.00699804	0.825077	0.00587653	0.782255	0.00640427	57.3747	0.380259	10.3419	0.339536
1	1	0.3	0.776506	0.00637788	0.87249	0.00479252	0.821465	0.00553491	58.9291	0.352326	5.87406	0.177024
1	1	0.4	0.800767	0.00712005	0.91012	0.00465429	0.851621	0.00592013	59.8093	0.397565	3.16009	0.13299
1	1	0.5	0.814104	0.00652907	0.931738	0.00384247	0.868575	0.00517128	60.0805	0.388596	2.18596	0.0917908
1	1	0.6	0.828874	0.00563925	0.957633	0.00301352	0.888204	0.00419234	60.3195	0.358177	1.10807	0.0472748
1	1	0.7	0.829697	0.00534564	0.963211	0.00288012	0.891114	0.00399092	60.1619	0.34319	0.942917	0.0391733
1	1	0.8	0.824893	0.00543887	0.968157	0.00280972	0.890402	0.00401819	59.7208	0.353693	0.688258	0.0287251
1	1	0.9	0.822375	0.00474759	0.979507	0.00209219	0.893684	0.00323647	59.0611	0.350969	0.46123	0.0183795
1	1	0.93	0.814536	0.00510187	0.981518	0.00199946	0.889777	0.00343903	58.4349	0.369982	0.393387	0.0148657
1	1	0.95	0.802309	0.00558787	0.983828	0.00202749	0.883292	0.00385384	57.4656	0.381738	0.331493	0.0141043
1	1	0.97	0.785658	0.00627578	0.987385	0.00190645	0.874252	0.00424969	56.1366	0.444988	0.26197	0.011292
1	1	0.99	0.685856	0.0121653	0.990773	0.00194906	0.806738	0.00902967	48.8818	0.832446	0.133233	0.00559486
1	2	0.1	0.636643	0.00808375	0.679482	0.00841845	0.657267	0.00818775	51.5789	0.399265	29.5771	0.823791
1	2	0.2	0.745459	0.00711043	0.825537	0.0060347	0.783295	0.00654939	57.4549	0.371295	10.351	0.33974
1	2	0.3	0.777988	0.00648309	0.872858	0.00489603	0.822472	0.00565879	59.0093	0.345422	5.88317	0.176351
1	2	0.4	0.802249	0.00732146	0.910421	0.00493803	0.85261	0.00617417	59.8895	0.389757	3.16921	0.133253
1	2	0.5	0.815586	0.00678453	0.931996	0.004221	0.869551	0.00550252	60.1607	0.381176	2.19508	0.0919762
1	2	0.6	0.830356	0.00589634	0.957848	0.0033888	0.889169	0.00454168	60.3997	0.349661	1.11719	0.0468152
1	2	0.7	0.831179	0.00559783	0.963404	0.00315843	0.892073	0.00430826	60.242	0.334458	0.952034	0.038524
1	2	0.8	0.825967	0.00566288	0.967163	0.00305209	0.890621	0.00429264	59.8481	0.344725	0.693659	0.0288586
1	2	0.9	0.824689	0.00498503	0.978064	0.00247115	0.89445	0.00354954	59.3053	0.345634	0.467171	0.0185397
1	2	0.93	0.817474	0.00541324	0.980002	0.00248175	0.890923	0.00386413	58.7252	0.360549	0.397249	0.015003
1	2	0.95	0.806707	0.00569439	0.980625	0.00252907	0.884701	0.00411129	57.9583	0.363823	0.338883	0.0145814
1	2	0.97	0.789222	0.00662651	0.983973	0.00232583	0.875097	0.00465062	56.5711	0.445202	0.26876	0.0116954
1	2	0.99	0.69351	0.0119226	0.990881	0.00193942	0.812283	0.00884886	49.4237	0.816801	0.135454	0.00554477
1	3	0.1	0.636015	0.00801584	0.679794	0.00839808	0.657065	0.00813284	51.4972	0.401858	29.57	0.824348
1	3	0.2	0.744831	0.00712724	0.826014	0.00603153	0.783148	0.00654606	57.3731	0.380536	10.3439	0.339987
1	3	0.3	0.777361	0.00645289	0.873432	0.00487098	0.822361	0.00561329	58.9276	0.352306	5.87604	0.176479
1	3	0.4	0.801622	0.00732035	0.911045	0.00490584	0.85251	0.0061443	59.8078	0.397828	3.16207	0.133289
1	3	0.5	0.814958	0.00680738	0.932664	0.00425161	0.869464	0.00550582	60.0789	0.388962	2.18794	0.0924878
1	3	0.6	0.829729	0.00593042	0.958565	0.00345524	0.889096	0.00455684	60.3179	0.358461	1.11005	0.0477637
1	3	0.7	0.830552	0.00563508	0.96413	0.00323213	0.892001	0.00432748	60.1603	0.343506	0.944898	0.0392798
1	3	0.8	0.824704	0.00569431	0.967862	0.00311726	0.890166	0.00431524	59.7199	0.353879	0.689311	0.0289401
1	3	0.9	0.822389	0.00495241	0.979469	0.00234011	0.893676	0.00348441	59.0609	0.351219	0.461509	0.0186034
1	3	0.93	0.81476	0.005372	0.981711	0.00239544	0.88999	0.00377969	58.436	0.370163	0.392283	0.0150618
1	3	0.95	0.802525	0.00575501	0.984028	0.00223477	0.883503	0.00405063	57.4662	0.381833	0.330863	0.0141434
1	3	0.97	0.785244	0.00645	0.98676	0.00206427	0.873751	0.00445365	56.1362	0.44507	0.262383	0.0112804
1	3	0.99	0.69184	0.0110486	0.99114	0.00184314	0.81175	0.00799512	49.3068	0.759076	0.134655	0.00546273
1	4	0.1	0.596914	0.0090035	0.918233	0.00613423	0.722099	0.00808396
1	4	0.2	0.604827	0.00830122	0.931319	0.00441222	0.731983	0.00706351
1	4	0.3	0.609369	0.00806349	0.947923	0.00340889	0.740287	0.00657531
1	4	0.4	0.615392	0.00787521	0.953151	0.00295814	0.746297	0.00625302
1	4	0.5	0.61869	0.00744906	0.957055	0.00281292	0.750039	0.0058125
1	4	0.6	0.618687	0.00741985	0.957372	0.00279104	0.750145	0.00578454
1	4	0.7	0.618693	0.0073689	0.95835	0.00274413	0.75045	0.0057286
1	4	0.8	0.616692	0.00748797	0.960937	0.0028541	0.749752	0.00588977
1	4	0.9	0.615364	0.00733927	0.965066	0.0025507	0.750032	0.00571634
1	4	0.93	0.608584	0.00753556	0.968056	0.00244623	0.745697	0.00585648
1	4	0.95	0.599718	0.00821802	0.967263	0.00267928	0.738492	0.00653715
1	4	0.97	0.586364	0.00809466	0.97164	0.00299051	0.72933	0.00655786
1	4	0.99	0.537455	0.00924207	0.962941	0.00321812	0.686885	0.00781854
