# Supplementary material for: Smith-Waterman peak alignment for comprehensive two-dimensional gas chromatography-mass spectrometry
Source: BMC Bioinformatics. 2011 Jun 15;12:235. doi: 10.1186/1471-2105-12-235 (PMC3133553; doi:10.1186/1471-2105-12-235)
Supplement: Additional file 3 — The compound names aligned by the proposed methods and DISCO for Figures S3, S4, S5, and S6. [file 1471-2105-12-235-S3.XLSX]

## Sheet: Readme
	compound standards: homogeneous (a) and heterogeneous (b,c,d) pairwise peak alignment
	In each sheet, there are two columns for compound names aligned by each method for Figures S3-S6.
	a	between S1 and S2
	b	between S1 and S11
	c	between S1 and S13
	d	between S11 and S13

## Sheet: SWRM-a
Heptane	Heptane
Pyridine	Pyridine
Octane	Octane
Nonane	Nonane
Phenol	Phenol
Aniline	Aniline
Bis(2-chloroethyl) ether	Bis(2-chloroethyl) ether
Phenol, 2-chloro-	Phenol, 2-chloro-
Benzyl Alcohol	Benzyl Alcohol
Benzene, 1,2-dichloro-	Benzene, 1,3-dichloro-
Phenol, 2-methyl-	Phenol, 2-methyl-
1-Propanamine, N-nitroso-N-propyl-	1-Propanamine, N-nitroso-N-propyl-
Ethane, hexachloro-	Ethane, hexachloro-
Benzene, nitro-	Benzene, nitro-
Undecane	Undecane
2-Cyclohexen-1-one, 3,5,5-trimethyl-	2-Cyclohexen-1-one, 3,5,5-trimethyl-
Phenol, 2-nitro-	Phenol, 2-nitro-
Methane, bis(2-chloroethoxy)-	Methane, bis(2-chloroethoxy)-
Phenol, 2,4-dichloro-	Phenol, 2,4-dichloro-
Dodecane	Dodecane
1,3-Butadiene, 1,1,2,3,4,4-hexachloro-	1,3-Butadiene, 1,1,2,3,4,4-hexachloro-
Phenol, 4-chloro-3-methyl-	Phenol, 4-chloro-3-methyl-
Tridecane	Tridecane
Naphthalene, 1-methyl-	Naphthalene, 1-methyl-
1,3-Cyclopentadiene, 1,2,3,4,5,5-hexachloro-	1,3-Cyclopentadiene, 1,2,3,4,5,5-hexachloro-
Phenol, 2,4,6-trichloro-	Phenol, 2,4,6-trichloro-
Naphthalene, 2-chloro-	Naphthalene, 2-chloro-
Tetradecane	Tetradecane
o-Nitroaniline	o-Nitroaniline
Benzene, 1,4-dinitro-	Benzene, 1,4-dinitro-
Benzene, 2-methyl-1,3-dinitro-	Benzene, 2-methyl-1,3-dinitro-
Benzene, 1,2-dinitro-	Benzene, 1,2-dinitro-
Acenaphthene-d10	Acenaphthene-d10
m-Nitroaniline	m-Nitroaniline
Pentadecane	Pentadecane
Acenaphthene	Acenaphthene
Dibenzofuran	Dibenzofuran
Benzene, 1-methyl-2,4-dinitro-	Benzene, 1-methyl-2,4-dinitro-
Phenol, 4-nitro-	Phenol, 4-nitro-
Phenol, 2,3,4,6-tetrachloro-	Phenol, 2,3,4,6-tetrachloro-
Hexadecane	Hexadecane
Diethyl Phthalate	Diethyl Phthalate
Fluorene	Fluorene
Benzene, 1-chloro-4-phenoxy-	Benzene, 1-chloro-4-phenoxy-
p-Nitroaniline	p-Nitroaniline
Phenol, 2-methyl-4,6-dinitro-	Phenol, 2-methyl-4,6-dinitro-
Benzenamine, N-phenyl-	Benzenamine, N-phenyl-
Azobenzene	Azobenzene
Heptadecane	Heptadecane
Benzene, 1-bromo-4-phenoxy-	Benzene, 1-bromo-4-phenoxy-
Benzene, hexachloro-	Benzene, hexachloro-
Octadecane	Octadecane
Anthracene	Phenanthrene
Carbazole	Carbazole
Nonadecane	Nonadecane
Dibutyl phthalate	Dibutyl phthalate
Eicosane	Eicosane
Heneicosane	Heneicosane
Fluoranthene	Fluoranthene
Pyrene	Pyrene
Benzyl butyl phthalate	Benzyl butyl phthalate
Hexanedioic acid, bis(2-ethylhexyl) ester	Hexanedioic acid, bis(2-ethylhexyl) ester
Benz[a]anthracene	Benz[a]anthracene
Acenaphthylene	Acenaphthylene
Heptacosane	Heptacosane
Benzo[k]fluoranthene	Benzo[k]fluoranthene
Indeno[1,2,3-cd]pyrene	Benzo[ghi]perylene

## Sheet: SWRM-b
N-Nitrosodimethylamine	N-Nitrosodimethylamine
Pyridine	Pyridine
Octane	Octane
Nonane	Nonane
Phenol	Phenol
Aniline	Aniline
Bis(2-chloroethyl) ether	Bis(2-chloroethyl) ether
Decane	Decane
Phenol, 2-chloro-	Phenol, 2-chloro-
Benzene, 1,3-dichloro-	Benzene, 1,4-dichloro-
Benzyl Alcohol	Benzyl Alcohol
Benzene, 1,2-dichloro-	Benzene, 1,3-dichloro-
Phenol, 2-methyl-	Phenol, 2-methyl-
Phenol, 3-methyl-	Phenol, 3-methyl-
1-Propanamine, N-nitroso-N-propyl-	1-Propanamine, N-nitroso-N-propyl-
Ethane, hexachloro-	Ethane, hexachloro-
Undecane	Undecane
2-Cyclohexen-1-one, 3,5,5-trimethyl-	2-Cyclohexen-1-one, 3,5,5-trimethyl-
Phenol, 4-methyl-	Phenol, 4-methyl-
Phenol, 2-nitro-	Phenol, 2-nitro-
Methane, bis(2-chloroethoxy)-	Methane, bis(2-chloroethoxy)-
Phenol, 2,4-dichloro-	Phenol, 2,4-dichloro-
Dodecane	Dodecane
1,3-Butadiene, 1,1,2,3,4,4-hexachloro-	1,3-Butadiene, 1,1,2,3,4,4-hexachloro-
Phenol, 4-chloro-3-methyl-	Phenol, 4-chloro-3-methyl-
Tridecane	Tridecane
Naphthalene, 1-methyl-	Naphthalene, 1-methyl-
1,3-Cyclopentadiene, 1,2,3,4,5,5-hexachloro-	1,3-Cyclopentadiene, 1,2,3,4,5,5-hexachloro-
Phenol, 2,4,6-trichloro-	Phenol, 2,4,6-trichloro-
Tetradecane	Tetradecane
o-Nitroaniline	o-Nitroaniline
Benzene, 1,4-dinitro-	Benzene, 1,4-dinitro-
Benzene, 2-methyl-1,3-dinitro-	Benzene, 2-methyl-1,3-dinitro-
Benzene, 1,2-dinitro-	Benzene, 1,2-dinitro-
Acenaphthene-d10	Acenaphthene-d10
m-Nitroaniline	m-Nitroaniline
Acenaphthene	Acenaphthene
Dibenzofuran	Dibenzofuran
Benzene, 1-methyl-2,4-dinitro-	Benzene, 1-methyl-2,4-dinitro-
Phenol, 2,3,4,6-tetrachloro-	Phenol, 2,3,4,6-tetrachloro-
Hexadecane	Hexadecane
Diethyl Phthalate	Diethyl Phthalate
Fluorene	Fluorene
p-Nitroaniline	p-Nitroaniline
Phenol, 2-methyl-4,6-dinitro-	Phenol, 2-methyl-4,6-dinitro-
Benzenamine, N-phenyl-	Benzenamine, N-phenyl-
Azobenzene	Azobenzene
Heptadecane	Heptadecane
Benzene, 1-bromo-4-phenoxy-	Benzene, 1-bromo-4-phenoxy-
Benzene, hexachloro-	Benzene, hexachloro-
Octadecane	Octadecane
Anthracene	Phenanthrene
Carbazole	Carbazole
Nonadecane	Nonadecane
Dibutyl phthalate	Dibutyl phthalate
Eicosane	Eicosane
Heneicosane	Heneicosane
Fluoranthene	Fluoranthene
Pyrene	Pyrene
Benzyl butyl phthalate	Benzyl butyl phthalate
Hexanedioic acid, bis(2-ethylhexyl) ester	Hexanedioic acid, bis(2-ethylhexyl) ester
Benz[a]anthracene	Benz[a]anthracene
Heptacosane	Heptacosane
Benzo[k]fluoranthene	Benzo[k]fluoranthene
Indeno[1,2,3-cd]pyrene	Indeno[1,2,3-cd]pyrene
Benzo[ghi]perylene	Benzo[ghi]perylene

## Sheet: SWRM-c
N-Nitrosodimethylamine	N-Nitrosodimethylamine
Pyridine	Pyridine
Octane	Octane
Nonane	Nonane
Phenol	Phenol
Bis(2-chloroethyl) ether	Bis(2-chloroethyl) ether
Decane	Decane
Phenol, 2-chloro-	Phenol, 2-chloro-
Benzene, 1,3-dichloro-	Benzene, 1,2-dichloro-
Benzyl Alcohol	Phenol, 2-methyl-
Benzene, 1,2-dichloro-	Benzene, 1,4-dichloro-
Phenol, 3-methyl-	Phenol, 3-methyl-
Ethane, hexachloro-	Ethane, hexachloro-
Benzene, nitro-	Benzene, nitro-
2-Cyclohexen-1-one, 3,5,5-trimethyl-	2-Cyclohexen-1-one, 3,5,5-trimethyl-
Phenol, 4-methyl-	Phenol, 2,4-dimethyl-
Phenol, 2-nitro-	Phenol, 2-nitro-
Methane, bis(2-chloroethoxy)-	Methane, bis(2-chloroethoxy)-
Phenol, 2,4-dichloro-	Phenol, 2,4-dichloro-
Dodecane	Dodecane
1,3-Butadiene, 1,1,2,3,4,4-hexachloro-	1,3-Butadiene, 1,1,2,3,4,4-hexachloro-
Phenol, 4-chloro-3-methyl-	Phenol, 4-chloro-3-methyl-
Naphthalene, 1-methyl-	Naphthalene, 1-methyl-
1,3-Cyclopentadiene, 1,2,3,4,5,5-hexachloro-	1,3-Cyclopentadiene, 1,2,3,4,5,5-hexachloro-
Phenol, 2,4,6-trichloro-	Phenol, 2,4,6-trichloro-
Tetradecane	Tetradecane
o-Nitroaniline	o-Nitroaniline
Benzene, 1,4-dinitro-	Benzene, 1,4-dinitro-
Benzene, 2-methyl-1,3-dinitro-	Benzene, 2-methyl-1,3-dinitro-
Benzene, 1,2-dinitro-	Benzene, 1,2-dinitro-
m-Nitroaniline	m-Nitroaniline
Acenaphthene	Acenaphthene
Dibenzofuran	Dibenzofuran
Phenol, 4-nitro-	Phenol, 4-nitro-
Phenol, 2,3,4,6-tetrachloro-	Phenol, 2,3,4,6-tetrachloro-
Hexadecane	Hexadecane
Diethyl Phthalate	Diethyl Phthalate
Benzene, 1-chloro-4-phenoxy-	Benzene, 1-chloro-4-phenoxy-
p-Nitroaniline	p-Nitroaniline
Phenol, 2-methyl-4,6-dinitro-	Phenol, 2-methyl-4,6-dinitro-
Benzenamine, N-phenyl-	Benzenamine, N-phenyl-
Azobenzene	Azobenzene
Heptadecane	Heptadecane
Benzene, 1-bromo-4-phenoxy-	Benzene, 1-bromo-4-phenoxy-
Benzene, hexachloro-	Benzene, hexachloro-
Octadecane	Octadecane
Anthracene	Phenanthrene
Carbazole	Carbazole
Nonadecane	Nonadecane
Dibutyl phthalate	Dibutyl phthalate
Eicosane	Eicosane
Heneicosane	Heneicosane
Fluoranthene	Fluoranthene
Pyrene	Pyrene
Benzyl butyl phthalate	Benzyl butyl phthalate
Hexanedioic acid, bis(2-ethylhexyl) ester	Hexanedioic acid, bis(2-ethylhexyl) ester
Benz[a]anthracene	Benz[a]anthracene
Heptacosane	Heptacosane
Benzo[k]fluoranthene	Benzo[k]fluoranthene
Indeno[1,2,3-cd]pyrene	Indeno[1,2,3-cd]pyrene

## Sheet: SWRM-d
N-Nitrosodimethylamine	N-Nitrosodimethylamine
Pyridine	Pyridine
Octane	Octane
Nonane	Nonane
Phenol	Phenol
Bis(2-chloroethyl) ether	Bis(2-chloroethyl) ether
Decane	Decane
Phenol, 2-chloro-	Phenol, 2-chloro-
Benzene, 1,4-dichloro-	Benzene, 1,3-dichloro-
Benzene, 1,3-dichloro-	Benzene, 1,2-dichloro-
Phenol, 2-methyl-	Phenol, 2-methyl-
1-Propanamine, N-nitroso-N-propyl-	1-Propanamine, N-nitroso-N-propyl-
Undecane	Undecane
Benzene, nitro-	Benzene, nitro-
2-Cyclohexen-1-one, 3,5,5-trimethyl-	2-Cyclohexen-1-one, 3,5,5-trimethyl-
Phenol, 4-methyl-	Benzyl Alcohol
Phenol, 2,4-dimethyl-	Phenol, 2,4-dimethyl-
Methane, bis(2-chloroethoxy)-	Methane, bis(2-chloroethoxy)-
Phenol, 2,4-dichloro-	Phenol, 2,4-dichloro-
Dodecane	Dodecane
Naphthalene	Naphthalene
1,3-Butadiene, 1,1,2,3,4,4-hexachloro-	1,3-Butadiene, 1,1,2,3,4,4-hexachloro-
Phenol, 4-chloro-3-methyl-	Phenol, 4-chloro-3-methyl-
Naphthalene, 1-methyl-	Naphthalene, 1-methyl-
1,3-Cyclopentadiene, 1,2,3,4,5,5-hexachloro-	1,3-Cyclopentadiene, 1,2,3,4,5,5-hexachloro-
Phenol, 2,4,6-trichloro-	Phenol, 2,4,6-trichloro-
Tetradecane	Tetradecane
o-Nitroaniline	o-Nitroaniline
Benzene, 1,4-dinitro-	Benzene, 1,4-dinitro-
Dimethyl phthalate	Dimethyl phthalate
Benzene, 2-methyl-1,3-dinitro-	Benzene, 2-methyl-1,3-dinitro-
Benzene, 1,2-dinitro-	Benzene, 1,2-dinitro-
Pentadecane	Pentadecane
m-Nitroaniline	m-Nitroaniline
Acenaphthene	Acenaphthene
Dibenzofuran	Dibenzofuran
Benzene, 1-methyl-2,4-dinitro-	Benzene, 1-methyl-2,4-dinitro-
Phenol, 2,3,4,6-tetrachloro-	Phenol, 2,3,4,6-tetrachloro-
Hexadecane	Hexadecane
Diethyl Phthalate	Diethyl Phthalate
Benzene, 1-chloro-4-phenoxy-	Benzene, 1-chloro-4-phenoxy-
Fluorene	Fluorene
p-Nitroaniline	p-Nitroaniline
Phenol, 2-methyl-4,6-dinitro-	Phenol, 2-methyl-4,6-dinitro-
Benzenamine, N-phenyl-	Benzenamine, N-phenyl-
Azobenzene	Azobenzene
Heptadecane	Heptadecane
Benzene, 1-bromo-4-phenoxy-	Benzene, 1-bromo-4-phenoxy-
Benzene, hexachloro-	Benzene, hexachloro-
Octadecane	Octadecane
Phenanthrene	Phenanthrene
Carbazole	Carbazole
Nonadecane	Nonadecane
Dibutyl phthalate	Dibutyl phthalate
Eicosane	Eicosane
Heneicosane	Heneicosane
Fluoranthene	Fluoranthene
Pyrene	Pyrene
Benzyl butyl phthalate	Benzyl butyl phthalate
Hexanedioic acid, bis(2-ethylhexyl) ester	Hexanedioic acid, bis(2-ethylhexyl) ester
Benz[a]anthracene	Benz[a]anthracene
Heptacosane	Heptacosane
Benzo[k]fluoranthene	Benzo[k]fluoranthene
Indeno[1,2,3-cd]pyrene	Indeno[1,2,3-cd]pyrene

## Sheet: SWRE-a
Heptane	Heptane
Pyridine	Pyridine
Octane	Octane
Nonane	Nonane
Phenol	Phenol
Aniline	Aniline
Bis(2-chloroethyl) ether	Bis(2-chloroethyl) ether
Phenol, 2-chloro-	Phenol, 2-chloro-
Benzyl Alcohol	Benzyl Alcohol
Benzene, 1,2-dichloro-	Benzene, 1,3-dichloro-
Phenol, 2-methyl-	Phenol, 2-methyl-
1-Propanamine, N-nitroso-N-propyl-	1-Propanamine, N-nitroso-N-propyl-
Ethane, hexachloro-	Ethane, hexachloro-
Benzene, nitro-	Benzene, nitro-
Undecane	Undecane
2-Cyclohexen-1-one, 3,5,5-trimethyl-	2-Cyclohexen-1-one, 3,5,5-trimethyl-
Phenol, 2-nitro-	Phenol, 2-nitro-
Methane, bis(2-chloroethoxy)-	Methane, bis(2-chloroethoxy)-
Phenol, 2,4-dichloro-	Phenol, 2,4-dichloro-
Dodecane	Dodecane
1,3-Butadiene, 1,1,2,3,4,4-hexachloro-	1,3-Butadiene, 1,1,2,3,4,4-hexachloro-
Phenol, 4-chloro-3-methyl-	Phenol, 4-chloro-3-methyl-
Tridecane	Tridecane
Naphthalene, 1-methyl-	Naphthalene, 1-methyl-
1,3-Cyclopentadiene, 1,2,3,4,5,5-hexachloro-	1,3-Cyclopentadiene, 1,2,3,4,5,5-hexachloro-
Phenol, 2,4,6-trichloro-	Phenol, 2,4,6-trichloro-
Naphthalene, 2-chloro-	Naphthalene, 2-chloro-
Tetradecane	Tetradecane
o-Nitroaniline	o-Nitroaniline
Benzene, 1,4-dinitro-	Benzene, 1,4-dinitro-
Benzene, 2-methyl-1,3-dinitro-	Benzene, 2-methyl-1,3-dinitro-
Benzene, 1,2-dinitro-	Benzene, 1,2-dinitro-
Acenaphthene-d10	Acenaphthene-d10
m-Nitroaniline	m-Nitroaniline
Pentadecane	Pentadecane
Acenaphthene	Acenaphthene
Dibenzofuran	Dibenzofuran
Benzene, 1-methyl-2,4-dinitro-	Benzene, 1-methyl-2,4-dinitro-
Phenol, 4-nitro-	Phenol, 4-nitro-
Phenol, 2,3,4,6-tetrachloro-	Phenol, 2,3,4,6-tetrachloro-
Hexadecane	Hexadecane
Diethyl Phthalate	Diethyl Phthalate
Fluorene	Fluorene
Benzene, 1-chloro-4-phenoxy-	Benzene, 1-chloro-4-phenoxy-
p-Nitroaniline	p-Nitroaniline
Phenol, 2-methyl-4,6-dinitro-	Phenol, 2-methyl-4,6-dinitro-
Benzenamine, N-phenyl-	Benzenamine, N-phenyl-
Azobenzene	Azobenzene
Heptadecane	Heptadecane
Benzene, 1-bromo-4-phenoxy-	Benzene, 1-bromo-4-phenoxy-
Benzene, hexachloro-	Benzene, hexachloro-
Octadecane	Octadecane
Anthracene	Phenanthrene
Carbazole	Carbazole
Nonadecane	Nonadecane
Dibutyl phthalate	Dibutyl phthalate
Eicosane	Eicosane
Heneicosane	Heneicosane
Fluoranthene	Fluoranthene
Pyrene	Pyrene
Benzyl butyl phthalate	Benzyl butyl phthalate
Hexanedioic acid, bis(2-ethylhexyl) ester	Hexanedioic acid, bis(2-ethylhexyl) ester
Benz[a]anthracene	Benz[a]anthracene
Acenaphthylene	Acenaphthylene
Heptacosane	Heptacosane
Benzo[k]fluoranthene	Benzo[k]fluoranthene
Benzo[ghi]perylene	Benzo[ghi]perylene

## Sheet: SWRE-b
N-Nitrosodimethylamine	N-Nitrosodimethylamine
Pyridine	Pyridine
Octane	Octane
Nonane	Nonane
Phenol	Phenol
Aniline	Aniline
Bis(2-chloroethyl) ether	Bis(2-chloroethyl) ether
Decane	Decane
Phenol, 2-chloro-	Phenol, 2-chloro-
Benzene, 1,3-dichloro-	Benzene, 1,4-dichloro-
Benzyl Alcohol	Benzyl Alcohol
Benzene, 1,2-dichloro-	Benzene, 1,3-dichloro-
Phenol, 2-methyl-	Phenol, 2-methyl-
Phenol, 3-methyl-	Phenol, 3-methyl-
1-Propanamine, N-nitroso-N-propyl-	1-Propanamine, N-nitroso-N-propyl-
Ethane, hexachloro-	Ethane, hexachloro-
Undecane	Undecane
2-Cyclohexen-1-one, 3,5,5-trimethyl-	2-Cyclohexen-1-one, 3,5,5-trimethyl-
Phenol, 4-methyl-	Phenol, 4-methyl-
Phenol, 2-nitro-	Phenol, 2-nitro-
Methane, bis(2-chloroethoxy)-	Methane, bis(2-chloroethoxy)-
Phenol, 2,4-dichloro-	Phenol, 2,4-dichloro-
Dodecane	Dodecane
1,3-Butadiene, 1,1,2,3,4,4-hexachloro-	1,3-Butadiene, 1,1,2,3,4,4-hexachloro-
Phenol, 4-chloro-3-methyl-	Phenol, 4-chloro-3-methyl-
Tridecane	Tridecane
Naphthalene, 1-methyl-	Naphthalene, 1-methyl-
1,3-Cyclopentadiene, 1,2,3,4,5,5-hexachloro-	1,3-Cyclopentadiene, 1,2,3,4,5,5-hexachloro-
Phenol, 2,4,6-trichloro-	Phenol, 2,4,6-trichloro-
Tetradecane	Tetradecane
o-Nitroaniline	o-Nitroaniline
Benzene, 1,4-dinitro-	Benzene, 1,4-dinitro-
Benzene, 2-methyl-1,3-dinitro-	Benzene, 2-methyl-1,3-dinitro-
Benzene, 1,2-dinitro-	Benzene, 1,2-dinitro-
Acenaphthene-d10	Acenaphthene-d10
m-Nitroaniline	m-Nitroaniline
Acenaphthene	Acenaphthene
Dibenzofuran	Dibenzofuran
Benzene, 1-methyl-2,4-dinitro-	Benzene, 1-methyl-2,4-dinitro-
Phenol, 2,3,4,6-tetrachloro-	Phenol, 2,3,4,6-tetrachloro-
Hexadecane	Hexadecane
Diethyl Phthalate	Diethyl Phthalate
Fluorene	Fluorene
p-Nitroaniline	p-Nitroaniline
Phenol, 2-methyl-4,6-dinitro-	Phenol, 2-methyl-4,6-dinitro-
Benzenamine, N-phenyl-	Benzenamine, N-phenyl-
Azobenzene	Azobenzene
Heptadecane	Heptadecane
Benzene, 1-bromo-4-phenoxy-	Benzene, 1-bromo-4-phenoxy-
Benzene, hexachloro-	Benzene, hexachloro-
Octadecane	Octadecane
Anthracene	Phenanthrene
Carbazole	Carbazole
Nonadecane	Nonadecane
Dibutyl phthalate	Dibutyl phthalate
Eicosane	Eicosane
Heneicosane	Heneicosane
Fluoranthene	Fluoranthene
Pyrene	Pyrene
Benzyl butyl phthalate	Benzyl butyl phthalate
Hexanedioic acid, bis(2-ethylhexyl) ester	Hexanedioic acid, bis(2-ethylhexyl) ester
Benz[a]anthracene	Benz[a]anthracene
Heptacosane	Heptacosane
Benzo[k]fluoranthene	Benzo[k]fluoranthene
Indeno[1,2,3-cd]pyrene	Indeno[1,2,3-cd]pyrene
Benzo[ghi]perylene	Benzo[ghi]perylene

## Sheet: SWRE-c
N-Nitrosodimethylamine	N-Nitrosodimethylamine
Pyridine	Pyridine
Octane	Octane
Nonane	Nonane
Phenol	Phenol
Bis(2-chloroethyl) ether	Bis(2-chloroethyl) ether
Decane	Decane
Phenol, 2-chloro-	Phenol, 2-chloro-
Benzene, 1,3-dichloro-	Benzene, 1,2-dichloro-
Benzyl Alcohol	Phenol, 2-methyl-
Benzene, 1,2-dichloro-	Benzene, 1,4-dichloro-
Phenol, 3-methyl-	Phenol, 3-methyl-
Ethane, hexachloro-	Ethane, hexachloro-
Benzene, nitro-	Benzene, nitro-
2-Cyclohexen-1-one, 3,5,5-trimethyl-	2-Cyclohexen-1-one, 3,5,5-trimethyl-
Phenol, 4-methyl-	Phenol, 2,4-dimethyl-
Phenol, 2-nitro-	Phenol, 2-nitro-
Methane, bis(2-chloroethoxy)-	Methane, bis(2-chloroethoxy)-
Phenol, 2,4-dichloro-	Phenol, 2,4-dichloro-
Dodecane	Dodecane
1,3-Butadiene, 1,1,2,3,4,4-hexachloro-	1,3-Butadiene, 1,1,2,3,4,4-hexachloro-
Phenol, 4-chloro-3-methyl-	Phenol, 4-chloro-3-methyl-
Naphthalene, 1-methyl-	Naphthalene, 1-methyl-
1,3-Cyclopentadiene, 1,2,3,4,5,5-hexachloro-	1,3-Cyclopentadiene, 1,2,3,4,5,5-hexachloro-
Phenol, 2,4,6-trichloro-	Phenol, 2,4,6-trichloro-
Tetradecane	Tetradecane
o-Nitroaniline	o-Nitroaniline
Benzene, 1,4-dinitro-	Benzene, 1,4-dinitro-
Benzene, 2-methyl-1,3-dinitro-	Benzene, 2-methyl-1,3-dinitro-
Benzene, 1,2-dinitro-	Benzene, 1,2-dinitro-
m-Nitroaniline	m-Nitroaniline
Acenaphthene	Acenaphthene
Dibenzofuran	Dibenzofuran
Phenol, 4-nitro-	Phenol, 4-nitro-
Phenol, 2,3,4,6-tetrachloro-	Phenol, 2,3,4,6-tetrachloro-
Hexadecane	Hexadecane
Diethyl Phthalate	Diethyl Phthalate
Benzene, 1-chloro-4-phenoxy-	Benzene, 1-chloro-4-phenoxy-
p-Nitroaniline	p-Nitroaniline
Phenol, 2-methyl-4,6-dinitro-	Phenol, 2-methyl-4,6-dinitro-
Benzenamine, N-phenyl-	Benzenamine, N-phenyl-
Azobenzene	Azobenzene
Heptadecane	Heptadecane
Benzene, 1-bromo-4-phenoxy-	Benzene, 1-bromo-4-phenoxy-
Benzene, hexachloro-	Benzene, hexachloro-
Octadecane	Octadecane
Anthracene	Phenanthrene
Carbazole	Carbazole
Nonadecane	Nonadecane
Dibutyl phthalate	Dibutyl phthalate
Eicosane	Eicosane
Heneicosane	Heneicosane
Fluoranthene	Fluoranthene
Pyrene	Pyrene
Benzyl butyl phthalate	Benzyl butyl phthalate
Hexanedioic acid, bis(2-ethylhexyl) ester	Hexanedioic acid, bis(2-ethylhexyl) ester
Benz[a]anthracene	Benz[a]anthracene
Heptacosane	Heptacosane
Benzo[k]fluoranthene	Benzo[k]fluoranthene
Benzo[ghi]perylene	Indeno[1,2,3-cd]pyrene

## Sheet: SWRE-d
N-Nitrosodimethylamine	N-Nitrosodimethylamine
Pyridine	Pyridine
Octane	Octane
Nonane	Nonane
Phenol	Phenol
Bis(2-chloroethyl) ether	Bis(2-chloroethyl) ether
Decane	Decane
Phenol, 2-chloro-	Phenol, 2-chloro-
Benzene, 1,4-dichloro-	Benzene, 1,3-dichloro-
Benzene, 1,3-dichloro-	Benzene, 1,2-dichloro-
Phenol, 2-methyl-	Phenol, 2-methyl-
1-Propanamine, N-nitroso-N-propyl-	1-Propanamine, N-nitroso-N-propyl-
Undecane	Undecane
Benzene, nitro-	Benzene, nitro-
2-Cyclohexen-1-one, 3,5,5-trimethyl-	2-Cyclohexen-1-one, 3,5,5-trimethyl-
Phenol, 4-methyl-	Benzyl Alcohol
Phenol, 2,4-dimethyl-	Phenol, 2,4-dimethyl-
Methane, bis(2-chloroethoxy)-	Methane, bis(2-chloroethoxy)-
Phenol, 2,4-dichloro-	Phenol, 2,4-dichloro-
Dodecane	Dodecane
Naphthalene	Naphthalene
1,3-Butadiene, 1,1,2,3,4,4-hexachloro-	1,3-Butadiene, 1,1,2,3,4,4-hexachloro-
Phenol, 4-chloro-3-methyl-	Phenol, 4-chloro-3-methyl-
Naphthalene, 1-methyl-	Naphthalene, 1-methyl-
1,3-Cyclopentadiene, 1,2,3,4,5,5-hexachloro-	1,3-Cyclopentadiene, 1,2,3,4,5,5-hexachloro-
Phenol, 2,4,6-trichloro-	Phenol, 2,4,6-trichloro-
Tetradecane	Tetradecane
o-Nitroaniline	o-Nitroaniline
Benzene, 1,4-dinitro-	Benzene, 1,4-dinitro-
Dimethyl phthalate	Dimethyl phthalate
Benzene, 2-methyl-1,3-dinitro-	Benzene, 2-methyl-1,3-dinitro-
Benzene, 1,2-dinitro-	Benzene, 1,2-dinitro-
Pentadecane	Pentadecane
m-Nitroaniline	m-Nitroaniline
Acenaphthene	Acenaphthene
Dibenzofuran	Dibenzofuran
Benzene, 1-methyl-2,4-dinitro-	Benzene, 1-methyl-2,4-dinitro-
Phenol, 2,3,4,6-tetrachloro-	Phenol, 2,3,4,6-tetrachloro-
Hexadecane	Hexadecane
Diethyl Phthalate	Diethyl Phthalate
Benzene, 1-chloro-4-phenoxy-	Benzene, 1-chloro-4-phenoxy-
Fluorene	Fluorene
p-Nitroaniline	p-Nitroaniline
Phenol, 2-methyl-4,6-dinitro-	Phenol, 2-methyl-4,6-dinitro-
Benzenamine, N-phenyl-	Benzenamine, N-phenyl-
Azobenzene	Azobenzene
Heptadecane	Heptadecane
Benzene, 1-bromo-4-phenoxy-	Benzene, 1-bromo-4-phenoxy-
Benzene, hexachloro-	Benzene, hexachloro-
Octadecane	Octadecane
Phenanthrene	Phenanthrene
Carbazole	Carbazole
Nonadecane	Nonadecane
Dibutyl phthalate	Dibutyl phthalate
Eicosane	Eicosane
Heneicosane	Heneicosane
Fluoranthene	Fluoranthene
Pyrene	Pyrene
Benzyl butyl phthalate	Benzyl butyl phthalate
Hexanedioic acid, bis(2-ethylhexyl) ester	Hexanedioic acid, bis(2-ethylhexyl) ester
Benz[a]anthracene	Benz[a]anthracene
Heptacosane	Heptacosane
Benzo[k]fluoranthene	Benzo[k]fluoranthene
Benzo[ghi]perylene	Indeno[1,2,3-cd]pyrene

## Sheet: SWRME-a
Heptane	Heptane
Pyridine	Pyridine
Octane	Octane
Nonane	Nonane
Phenol	Phenol
Aniline	Aniline
Bis(2-chloroethyl) ether	Bis(2-chloroethyl) ether
Phenol, 2-chloro-	Phenol, 2-chloro-
Benzyl Alcohol	Benzyl Alcohol
Benzene, 1,2-dichloro-	Benzene, 1,3-dichloro-
Phenol, 2-methyl-	Phenol, 2-methyl-
1-Propanamine, N-nitroso-N-propyl-	1-Propanamine, N-nitroso-N-propyl-
Ethane, hexachloro-	Ethane, hexachloro-
Benzene, nitro-	Benzene, nitro-
Undecane	Undecane
2-Cyclohexen-1-one, 3,5,5-trimethyl-	2-Cyclohexen-1-one, 3,5,5-trimethyl-
Phenol, 2-nitro-	Phenol, 2-nitro-
Methane, bis(2-chloroethoxy)-	Methane, bis(2-chloroethoxy)-
Phenol, 2,4-dichloro-	Phenol, 2,4-dichloro-
Dodecane	Dodecane
1,3-Butadiene, 1,1,2,3,4,4-hexachloro-	1,3-Butadiene, 1,1,2,3,4,4-hexachloro-
Phenol, 4-chloro-3-methyl-	Phenol, 4-chloro-3-methyl-
Tridecane	Tridecane
Naphthalene, 1-methyl-	Naphthalene, 1-methyl-
1,3-Cyclopentadiene, 1,2,3,4,5,5-hexachloro-	1,3-Cyclopentadiene, 1,2,3,4,5,5-hexachloro-
Phenol, 2,4,6-trichloro-	Phenol, 2,4,6-trichloro-
Naphthalene, 2-chloro-	Naphthalene, 2-chloro-
Tetradecane	Tetradecane
o-Nitroaniline	o-Nitroaniline
Benzene, 1,4-dinitro-	Benzene, 1,4-dinitro-
Benzene, 2-methyl-1,3-dinitro-	Benzene, 2-methyl-1,3-dinitro-
Benzene, 1,2-dinitro-	Benzene, 1,2-dinitro-
Acenaphthene-d10	Acenaphthene-d10
m-Nitroaniline	m-Nitroaniline
Pentadecane	Pentadecane
Acenaphthene	Acenaphthene
Dibenzofuran	Dibenzofuran
Benzene, 1-methyl-2,4-dinitro-	Benzene, 1-methyl-2,4-dinitro-
Phenol, 4-nitro-	Phenol, 4-nitro-
Phenol, 2,3,4,6-tetrachloro-	Phenol, 2,3,4,6-tetrachloro-
Hexadecane	Hexadecane
Diethyl Phthalate	Diethyl Phthalate
Fluorene	Fluorene
Benzene, 1-chloro-4-phenoxy-	Benzene, 1-chloro-4-phenoxy-
p-Nitroaniline	p-Nitroaniline
Phenol, 2-methyl-4,6-dinitro-	Phenol, 2-methyl-4,6-dinitro-
Benzenamine, N-phenyl-	Benzenamine, N-phenyl-
Azobenzene	Azobenzene
Heptadecane	Heptadecane
Benzene, 1-bromo-4-phenoxy-	Benzene, 1-bromo-4-phenoxy-
Benzene, hexachloro-	Benzene, hexachloro-
Octadecane	Octadecane
Anthracene	Phenanthrene
Carbazole	Carbazole
Nonadecane	Nonadecane
Dibutyl phthalate	Dibutyl phthalate
Eicosane	Eicosane
Heneicosane	Heneicosane
Fluoranthene	Fluoranthene
Pyrene	Pyrene
Benzyl butyl phthalate	Benzyl butyl phthalate
Hexanedioic acid, bis(2-ethylhexyl) ester	Hexanedioic acid, bis(2-ethylhexyl) ester
Benz[a]anthracene	Benz[a]anthracene
Acenaphthylene	Acenaphthylene
Heptacosane	Heptacosane
Benzo[k]fluoranthene	Benzo[k]fluoranthene
Benzo[ghi]perylene	Benzo[ghi]perylene

[truncated: 7 more sheets: SWRME-b, SWRME-c, SWRME-d, DISCO-a, DISCO-b, DISCO-c, DISCO-d]
